# Supplementary material for: Therapeutic Potential Targeting Gut Microbiota Modulation With Emphasis on Lactobacillus spp. in Common Metabolic Disorders: A Systematic Review
Source: Scientifica (Cairo). 2025 Nov 3;2025:3367875. doi: 10.1155/sci5/3367875 (PMC12602043; doi:10.1155/sci5/3367875)
Supplement: Supporting Information 2 — Supporting File 2: This table presents the comprehensive dataset extracted from the included studies, including study characteristics, methodological details, and summary of main findings. It supports the analyses and interpretations discussed in the main text. [file 3367875.f2.xlsx]

## Sheet: S1_Data_Items
Outcome/Variable	Definition	Example Metrics
Body weight/BMI	Change in mass relative to baseline	kg, kg/m²
Lipid profile	Serum cholesterol and triglycerides	TC, LDL, HDL, TG
Glycaemic control	Glucose regulation	FBG, HbA1c
Inflammation	Systemic or local inflammatory status	CRP, IL-6, TNF-α
Microbiota composition	Taxonomic shifts in gut microbiome	% relative abundance
SCFA levels	Concentrations of acetate, propionate, butyrate	mmol/L
Population characteristics	Study subject details	Age, sex, species
Intervention details	Type, dose, duration	Probiotic strain, g/day
Comparator	Control intervention	Placebo, no treatment
Funding source	Reported study funding	Govt, industry, none

## Sheet: S2_Study_Characteristics
Metabolic Disorder	Key Microbiome Alterations	Dominant Taxa	Clinical insight	References	SourceTable	Species	Functional effects	Targeted Disease/Condition	Clinical/Preclinical Evidence	Prebiotic	Intervention/study design	Dose/concentration	Study duration	Mechanism of action	Clinical evidence	Target disease	Dietary Modification	Mechanism of Action	Biomarker	Disease/Condition	Biomarker Function	Findings/Outcome
Obesity	Altered Firmicutes/Bacteroidetes ratio	↑Firmicutes, ↓Bacteroidetes	Enhanced energy harvest͢͢→ weight gain	[22, 23]	Table_1
Type 2 Diabetes	Dysbiosis, decreased SCFA-producing bacteria	↑Bacteroidetes, ↑Firmicute, ↓Clostridium	Link to insulin resistance and bile acid dysregulation	[24-28]	Table_1
Non-alcoholic fatty liver disease	Dysbiosis, overgrowth of ethanol-producing bacteria	↑Bacteroides, ↑Ruminococcus, ↓Prevotella	Associated with hepatic steatosis and inflammation	[29, 30]	Table_1
Cardiovascular Disease	Dysbiosis with increased TMAO producers	↑Prevotella, ↑Bacteroides	TMAO promotes atherosclerosis predictive of cardiac risk	[31, 32]	Table_1
Inflammatory Bowel Disease	Reduced diversity, increased pathogenic bacteria, decreased beneficial bacteria	↓Bacteroidetes, ↑Proteobacteria, ↑Firmicute	Imbalanced gut microbiota→ chronic inflammation, impact treatment response	[33-35]	Table_1
				[130]	Table_2	Lactobacillus curvatus HY7601	↓insulin, leptin, total-cholesterol; ↓TNFα, IL6, IL1β and MCP1; ↑PGC1α, CPT1, CPT2, ACOX1	Obesity	Reduce diet-induced obesity
				[130]	Table_2	Lactobacillus plantarum KY1032	↓insulin, leptin, total-cholesterol; ↓TNFα, IL6, IL1β and MCP1; ↑PGC1α, CPT1, CPT2, ACOX1	Obesity	Reduce diet-induced obesity
				[131]	Table_2	Lactobacillus casei strain Shirota (LcS)	↓leptin and glucose; ↑lipoprotein and adiponectin; ↓IL-6	Obesity	Enhances body weight management
				[132]	Table_2	Lactobacillus sakei Probio65	↓triglyceride deposition; ↓PAI-1, leptin, TNF-α, STAMP2, F4/80, resistin, and MCP-1; ↑GLUT4 and adiponectin	Obesity	Effective in mitigating obesity and improving adipocyte function
				[132]	Table_2	Lactobacillus plantarum Probio-093	↓triglyceride deposition; ↓PAI-1, leptin, TNF-α, STAMP2, F4/80, resistin, and MCP-1; ↑GLUT4 and adiponectin	Obesity	Effective in mitigating obesity and improving adipocyte function
				[133]	Table_2	Lactobacillus acidophilus CICC 6075	↑histidine biosynthesis, ↓NF-κB pathway	Obesity	Promising probiotic candidate for obesity prevention
				[134]	Table_2	Lactobacillus plantarum K50 (LPK)	↓Cholesterol, Triglyceride, leptin	Obesity	Reductions in total fat mass or in body weight
				[135]	Table_2	Lactobacillus reuteri J1	↓FXR; ↑GPCRs-5; ↓FXR/FGF15, ↑FXR/SHP; ↓triglyceride accumulation; ↑UCP1	Obesity	Prevents weight gain, reduces fat mass, relieves dyslipidemia, and improves glucose homeostasis and insulin sensitivity
				[136]	Table_2	Lactobacillus paracasei N1115	↓triglyceride, TC, ↓LDL; ↓fatty acid, ↓IL-1 β, ↓TLR-4	Obesity	Reduces weight gain and liver fat accumulation
				[137]	Table_2	Lactobacillus paracasei L9	↓cholesterol, triglyceride, LDL; ↓proinflammatory cytokine, lipid synthesis–related genes	Obesity	Natural alternative to attenuate obesity
				[138]	Table_2	Lactobacillus fermentum CQPC07	↓TC, LDL-C, TG, ↑HDL-C; ↓IL-1β, ↓TNF-α, ↓IL-6, ↓IFN-γ; ↑IL-10; ↓IL-4; ↓ALT, AST, ALP	Obesity	Potential probiotic for prevention and treatment of obesity
				[139]	Table_2	Lactobacillus rhamnosus LRH05 (LRH05)	↓body weight, WAT; ↑hepatic steatosis and glucose intolerance; regulates the Mogat1, Igf-1, Mcp-1, and F4/80; ↓macrophage infiltration in WAT	Obesity	Potential probiotic strain for obesity prevention
				[140]	Table_2	Lactobacillus plantarum strain K21	↓leptin, cholesterol, triglyceride, PPAR-γ; modulate Lactobacillus spp., Bifidobacterium spp., Clostridium perfringens	Obesity	Protects from HFD-induced obesity
				[141]	Table_2	Lactobacillus plantarum KC28	↑PGC1-α, CPT1-α; PPAR-γ; FAS; ↑Desulfovibrionaceae, Lactobacillaceae	Obesity	Protective effects against dietInduced obesity mice
				[142]	Table_2	Lactobacillus rhamnosus 4B15	↓Itgax, Emr1, TNF-α; Ucp-1; ↓SREBP, chREBP	Obesity	Provide symbiotic effects against obesity
				[143]	Table_2	Lactobacillus plantarum FRT10	↓TGs, ALT; ↑Butyricicoccus, Butyricimonas, Intestinimonas, Odoribacter, and Alistipes; ↓Desulfovibrionaceae, Roseburia, and Lachnoclostridium, Lactobacillus, Bifidobacterium, and Akkermansia; ↑PPARα, CPT1α; ↓SREBP-1, DGAT1	Obesity	Single probiotic for reducing HFD-induced obesity.
				[144]	Table_2	Lactobacillus plantarum 23-1	↑TLR4/NF-κB, ZO-1, occludin, claudin-1, Muc2; ↓inflammation		decreasing obesity and offering a conceptual framework for creating novel functional foods
				[145]	Table_2	Lactobacillus casei K11	↓blood glucose and ameliorated insulin resistance; lipid metabolism, oxidative stress; ↑FFAR2, GLP-1, SCFAs	T2D	Modified SCFA–FFAR2–GLP-1 pathway to improve T2DM
				[146]	Table_2	Lactobacillus casei CCFM419	↓glucose, glucose intolerance, insulin resistance; TNF-α, IL-6; ↑GLP-1; Bacteroidetes; ↓Firmicutes; ↑SCFA producing bacteria	T2D	Altered gut flora-SCFA-inflammation pathway to improve T2D
				[147]	Table_2	Lactobacillus plantarum HAC01	↓blood glucose and HbA1c; ↑glucose tolerance and HOMA-IR; ↑insulin-positive β-cell and ↓mRNA expression; ↑phosphorylation of AMPK and Akt; ↑Akkermansiaceae and ↑SCFAs	T2D	Alleviate hyperglycemia and T2DM by regulating glucose metabolism
				[148]	Table_2	Lactobacillus plantarum-pMG36e-GLP-1	↑β-cell proliferation, insulin secretion; ↓inflammatory reaction; regulated gut microbiota	T2D	Giving a potential approach to T2DM treatment
				[149]	Table_2	Lactobacillus G15 and Q14	↑SCFA producing bacteria, acetate, butyrate, GPR43; ↓LPS, inflammatory factors	T2D	Antidiabetic efficacy through gut microbiome interactions
				[150]	Table_2	Lactobacillus gasseri CKCC1913	↑glucose tolerance, HDL; ↓blood glucose, TNF-α, IL-6; ↑Parabacteroides merdae	T2D	Potential probiotics effects to treat diabetes
				[151]	Table_2	Lactobacillus rhamnosus ZJUIDS07	↑SCFAs; ↓Staphylococcus, Corynebacterium, Odoribacte; ↑Muribaculaceae_norank, Dubosiella, Clostridium sensu stricto 1, Lactobacillus, Faecalibaculum	T2D	Potential probiotic approach for future gut microbiome-based T2D treatment
				[151]	Table_2	Lactobacillus reuteri TISTR 2736	↓IRS1, IRS1Ser307; ↑PI3K, AKTSer473; ↓NF-κB, IL-6, TNF-α	T2D	Reduced hyperglycemia and enhanced metabolism of carbohydrates
				[152]	Table_2	Lactobacillus sakei MJM60958	↓liver weight, ALT, AST, TG, BUN, UA; steatosis, leptin, IL; ↑adiponectin; ↓FAS, ACC, SREBP-1; ↑PPARα, CPT1A; Verrucomicrobia, Firmicutes	NAFLD	Shows potential as a probiotic for preventing and treating NAFLD
				[153]	Table_2	Lactobacillus plantarum NCU116	↓fat accumulation; endotoxin, proinflammatory cytokines; ↓lipogenesis; ↑lipolysis, FA	NAFLD	Helps to restore liver function
				[154]	Table_2	Lactobacillus salivarius SNK-6	↓liver fat, TG, ALT, AST; ↑MBOAT2, SCFAs	NAFLD	Liver damage alleviated via miR-130a-5p/MBOAT2 signalling pathway
				[155]	Table_2	Lactobacillus plantarum DMDL 9010	↓cholesterol, LDL-C, atherosclerosis index; ↑bile acids	CVD	Potential probiotic for hypercholesterolaemic prevention and therapy
				[156]	Table_2	Lactobacillus plantarum GLP3	↓TMAO; ↑Lactobacillus spp.	CVD	Helps to reduce cardiovascular disease
				[157]	Table_2	Lactobacillus rhamnosus SKG34	↓cholesterol, TG, HDL-c; HDL-c; ↑lactic acid bacteria	CVD	Helps to improve blood lipid profile
				[157]	Table_2	Lactobacillus rhamnosus FBB42	↓cholesterol, TG, HDL-c; HDL-c; ↑lactic acid bacteria	CVD	Helps to improve blood lipid profile
				[158]	Table_2	Lactobacillus reuteri GMNL-263	↓NF-κB, COX-2, CTGF, SP1	CVD	Given protective effects against cardiac injury
				[159]	Table_2	Lactobacillus fermentum MJM60397	↓TC, LDL; ↑Bile acids, LDLR gene	CVD	Contribute to reduce cholesterol levels in serum
				[160]	Table_2	Lactobacillus plantarum HNU082	↑SCFAs; ↓ICAM-1, VCAM, NF-kB; ↑goblet cells, mucin 2, ZO-1, IL-10, TGF-β1, TGF-β2	IBD	Potential gut microbiota regulator to treat UC
				[161]	Table_2	Lactobacillus johnsonii GLJ001	↓mRNA expression, TNF-α, Il-1β, ↓M1 macrophage; ↑SCFAs-producing bacteria	IBD	Recognized as a targeted approach to prevent IBD
				[162]	Table_2	Lactobacillus gasseri G098	↓IL-6, IL-1β, TNF-α; ↑IL-13; Firmicutes, Lachnoclostridium; ↓Bacteroidetes	IBD	Mitigate colitis through modulating host immunity and gut microbiome
				[163]	Table_2	Lactobacillus rhamnosus ZFM231	↑acetic acid, propionic acid, butyric acid, anti-inflammatory factor, TGF-α; ↓TNF -α	IBD	Significantly alleviate symptoms of DSS-induced IBD
				[164]	Table_2	Lactobacillus paracasei MSMC39-1	↓TNF-α; ↑Lactobacillus	IBD	Exhibited an anti-inflammatory impact in the colon and altered the gastrointestinal flora
				[165]	Table_2	Lactobacillus gasseri ATCC33323	↓IL-1β, IL-6, TNFα; ↑E-cadherin, MUC2, ZO-1, claudin1, β-catenin, p120-catenin, occluding	IBD	Provide alternate treatment for IBD, notably food supplementation
				[166]	Table_2	Lactobacillus plantarum SS18-50	↓TNF-α, COX-2, IL-10, IL-6, MPO, MDA, ↑SOD, somatostatin	IBD	Helps to inhibit the development of colitis
				[175]	Table_3					Inulin	Double-blind, randomized, placebo-controlled crossover	0.5 g was U-13C-inulin/ 24 g of oral inulin	5 days	↑Fat oxidation, plasma glucose; ↓insulin, ↑SCFA	May improve human metabolism	Obesity
				[176]	Table_3					Fructooligosaccharides (FOS)	In vitro culturing	-	24-h	↑SCFA; ↓alpha diversity and shifted communities	Promote gut health	Obesity, IBD
				[177]	Table_3					Galacto-oligosaccharides (GOS)	In vivo	-	three weeks	↓Ruminococcaceae, Oscillibacter; ↓Fatty acid, triglyceride; ↑Alloprevotella, Bacteroides, Parasutterella	Improve lipid and glucose metabolism	Obesity, diabetes
				[178]	Table_3					Arabinoxylans	-	(10% w/w)	4 weeks	↑Bacteroides-Prevotella spp., Roseburia spp, caecal bifidobacteria	Lipid-lowering effects and anti-obesity effects	Obesity
				[179]	Table_3					Yeast β-glucan	In vivo	100 µl (or 100 µg) o	30 days	↑IL-10, IL-17, and IL-21; ↓TNF-α, suppressed insulitis	Enhance gut microbiota and immune functions	T1D
				[180]	Table_3					Pectin	In vitro	-	-	↑Eubacterium eligens	Rebalances microbiota towards an anti-inflammatory profile	IBD
				[180]	Table_3					Xylooligosaccharides (XOS)	Randomized, placebo-controlled crossover	2 g/day	8-weeks	↓Howardella, Enterorhabdus, Slackia; ↑Blautia hydrogenotrophica; ↓OGTT 2-h insulin levels	Reversing gut microbiota alterations	T2DM
				[181]	Table_3					Polydextrose	In vivo	Western diet (WD) ±75mg twice daily	14 days	↓triglyceride, cholesterol, Dgat1, Cd36, Fiaf; ↑Fxr, Allobaculum, Bifidobacterium, Coriobacteriaceae taxa	Systemic metabolic improvements via gut microbiota regulation	Obesity
				[182]	Table_3					Isomaltooligosaccharides (IMOs) with cranberry extract (CRX)	In vivo	200 mg/kg,	12 weeks	↑butyrate, beneficial bacterial abundance; prevent tissue inflammation, glucose intolerance	Normalization of metabolic alterations	obesity
				[183]	Table_3					Manno-oligosaccharides	In vivo	300–1200 mg per kg b.w. per d	8 weeks	↓glucose, endotoxemia; ↑Bifidobacteria; ↓Shigella, regulated AKT/IRS/AMPK signalling pathway	Modulate metabolic inflammation	Diabetes
				[184]	Table_3					Chicory Root	In-vivo and in-vitro		5-week	modified abundance of Alloprevotella, Blautia, Alistipes, Oscillibacter; ↑CCK and GLP-1 satiety hormones	Appetite regulation	Obesity
				[185]	Table_3					Raffinose	In vivo study methos	100, 200, or 400 mg/kg	21 d	Control IL-2, IL-6, IL-1β, and TNF-α; ↓TLR4–MyD88–NF-κB pathway	Protective effect in colitis by modulating gut microbiota	IBD
				[186]	Table_3					Fucoidan	In vivo study methos	200 mg/kg	sixteenth week	↑Akkermansia muciniphila, Alloprevotella, Blautia, Bacteroides	Reduces MetS via gut microbiota modulation.	inflammation, obesity and diabetes
				[187]	Table_3					Alginate Oligosaccharides	In vivo study methos	5 g AO per 100 g mice	10 weeks	↓TG, LDL-C, lipogenesis genes, glucose; ↑serum insulin; ↓IL1β, CD11c; ↑Akkermansia muciniphila, Lactobacillus reuteri, Lactobacillus gasseri; ↑acetic acid, propionic acid, butyric acid; ↓endotoxin	Enhances lipid metabolism and reduces inflammation	Obesity
				[188]	Table_3					Dextrins	In vitro method	-	24 h	↑Actinobacteria, Bacteroidetes; ↓Firmicutes	Supports weight management by modulating gut microbiome	Obesity
				[189]	Table_3					Chitosan Oligosaccharides	In vivo study methos	-	56 days	↑Clostridium paraputrificum, Clostridium ramosum; ↓Clostridium cocleatum; ↓liver fat; normalise glucose and insulin	Modulating intestinal microbiota	Obesity
				[190]	Table_3					Konjac Glucomannan	In vivo study methos	80 mg/kg b.w	28 days	↓TC, TG, VLDL, LDL; ↑insulin levels, regulate PPAR-γ, p-SREBP-1C, produce SCFAs	Inhibiting lipid absorption and regulates microbiome	T2DM
				[195]	Table_4			T2D	Improves metabolism and emotional health via microbiome modulation								High-fiber diet	↑glucose homeostasis; altered-serum metabolome, psychiatric comorbidities and systemic inflammation; ↑beneficial bacteria
				[196]	Table_4			T2D, CVD	Enhance early insulin response and reduces postprandial glucose								Polyphenol-rich diet	↓blood glucose; ↑insulin secretion and sensitivity
				[197]	Table_4			Obesity, T2D, CVD	Reduces metabolic syndrome and lower cardiovascular risk								Mediterranean diet	↓hs-CRP, IL-6, IL-7, IL-18; ↓insulin resistance
				[198]	Table_4			T2DM, NAFLD, and CVD	Improves lipid profile and reduces insulin resistance								Ketogenic diet	↓TG and total cholesterol; ↑HDL levels
				[208]	Table_5														Short-chain fatty acids	Obesity, Type 2 diabetes	Modulate insulin sensitivity and inflammation via microbial fermentation of fibre	Elevated SCFAs like butyrate are associated with improved insulin sensitivity and weight regulation
				[209]	Table_5														Fecal microbiota profile	Obesity, Metabolic Syndrome	Predictive biomarker based on gut microbiota composition	Dysbiosis, particularly a reduction in Firmicutes to Bacteroidetes ratio, is associated with obesity and insulin resistance
				[210]	Table_5														Bile acids	Obesity, Type 2 diabetes, Non-alcoholic fatty liver disease	Modulation of lipid metabolism, glucose homeostasis, and inflammation	Altered bile acid profiles, particularly an increase in primary Bile acids, may indicate poor metabolic health and liver dysfunction
				[211]	Table_5														LPS (Lipopolysaccharide)	Obesity	Marker of low-grade systemic inflammation due to gut permeability	Increased plasma LBP levels are associated with BMI, insulin resistance, and systemic inflammation in overweight/obese adolescents
				[212]	Table_5														Trimethylamine-N-oxide (TMAO)	Atherosclerosis, Cardiovascular disease	Indicate gut derived TMAO production via γ-butyrobetaine (γBB)	Higher plasma γBB levels are associated with increased cardiovascular risk
				[213]	Table_5														Gut microbiome	Type 1 diabetes, Crohn’s Disease	Microbiome shifts like ↓ Akkermansia muciniphila as early biomarkers for disease onset	Sub-clinical changes in the gut microbiome, including reduced A. muciniphila and oxidative stress responses, may precede T2D onset
				[214]	Table_5														Aryl hydrocarbon receptor (AHR)	Gestational diabetes mellitus	Biomarker for persistent organic pollutants (POPs) and risk of gestational diabetes mellitus (GDM) via AhRT activity	Higher serum AhRT activity and lower ATP concentrations are associated with increased GDM risk and correlate with glucose levels during GDM screening
				[215]	Table_5														Circulating miRNAs (microRNAs)	Metabolic syndrome, Obesity	Reflect adipokines related metabolic dysfunction	Altered miRNA expression correlates with BMI, adipokines, and metabolic syndrome-related biomarkers, including insulin and lipids
				[216]	Table_5														Fecal calprotectin	Inflammatory bowel disease	Marker of neutrophilic intestinal inflammation	Calprotectin correlates with histological inflammation, distinguishes IBD from irritable bowel syndrome, and aids in predicting relapses and monitoring treatment responses in IBD
				[217]	Table_5														Ceramides	Cardiovascular disease	Reflect lipid-mediated cardiovascular risk	Circulating ceramides decreased, while ceramide ratios and cardiac event risk scores increased in older adults after 5 days of bed rest
				[218]	Table_5														Branched-chain amino acids (BCAAs)	Obesity, Insulin resistance	Regulate muscle metabolism and contribute to insulin resistance	Increased BCAA levels are associated with obesity and impaired insulin signalling

## Sheet: S3_Risk_of_Bias
Study	Reference	Randomisation	Deviations from Interventions	Missing Data	Measurement of Outcome	Selection of Reported Result	Overall Risk
1	Baylie et al., 2024	🟢 Low	🟢 Low	🟡 Some concern	🟢 Low	🟢 Low	🟡 Some concern
2	Goldsmith et al., 2020	🟡 Some concern	🟡 High risk	🟡 Some concern	🟢 Low	🟡 Some concern	🟡 Some concern
3	Monnerie et al., 2020	🟢 Low	🟢 Low	🟢 Low	🟢 Low	🟢 Low	🟢 Low
4	Stanimirovic et al., 2022	🟢 Low	🟡 Some concern	🟢 Low	🟡 High risk	🟡 Some concern	🟡 High risk
5	Zhuang et al., 2024	🟢 Low	🟡 Some concern	🟢 Low	🟢 Low	🟢 Low	🟢 Low
6	Zhang et al., 2015	🟢 Low	🟡 Some concern	🟢 Low	🟡 Some concern	🟡 Some concern	🟡 Some concern
7	Mojiminiyi et al., 2007	🟢 Low	🟢 Low	🟢 Low	🟢 Low	🟢 Low	🟢 Low
8	Agus et al., 2021	🟢 Low	🟡 High risk	🟢 Low	🟢 Low	🟡 Some concern	🟡 Some concern
9	Zeljkovic et al., 2023	🟢 Low	🟢 Low	🟢 Low	🟢 Low	🟢 Low	🟢 Low
10	Chantada-Vázquez et al., 2022	🟢 Low	🟢 Low	🟡 Some concern	🟢 Low	🟢 Low	🟢 Low
11	Sun et al., 2023	🟡 High risk	🟡 Some concern	🟢 Low	🟡 High risk	🟡 High risk	🟡 High risk
12	Ridaura et al., 2013	🟢 Low	🟢 Low	🟢 Low	🟢 Low	🟢 Low	🟢 Low
13	Qi & Chen, 2023	🟢 Low	🟢 Low	🟢 Low	🟢 Low	🟢 Low	🟢 Low
14	Kim et al., 2016	🟢 Low	🟡 Some concern	🟡 High risk	🟢 Low	🟢 Low	🟡 Some concern
15	Koeth et al., 2017	🟡 Some concern	🟢 Low	🟢 Low	🟡 Some concern	🟢 Low	🟢 Low
16	Wu et al., 2021	🟢 Low	🟡 High risk	🟡 Some concern	🟡 High risk	🟡 Some concern	🟡 High risk
17	Park et al., 2021	🟢 Low	🟢 Low	🟢 Low	🟢 Low	🟢 Low	🟢 Low
18	Al-Rawaf et al., 2019	🟢 Low	🟡 Some concern	🟢 Low	🟢 Low	🟢 Low	🟢 Low
19	Konikoff & Denson, 2006	🟢 Low	🟢 Low	🟡 Some concern	🟢 Low	🟢 Low	🟢 Low
20	Petrocelli et al., 2020	🟡 Some concern	🟡 High risk	🟢 Low	🟡 Some concern	🟡 Some concern	🟡 Some concern
21	Nguyen et al., 2022	🟢 Low	🟢 Low	🟢 Low	🟢 Low	🟢 Low	🟢 Low
22	Koh et al., 2016	🟡 Some concern	🟡 Some concern	🟡 Some concern	🟡 Some concern	🟡 High risk	🟡 Some concern
23	Psichas et al., 2015	🟡 Some concern	🟡 Some concern	🟡 Some concern	🟡 Some concern	🟡 Some concern	🟡 Some concern
24	Longo et al., 2023	🟡 Some concern	🟡 Some concern	🟡 Some concern	🟡 Some concern	🟡 Some concern	🟡 Some concern
25	Cai et al., 2025	🟢 Low	🟡 High risk	🟢 Low	🟡 High risk	🟡 High risk	🟡 High risk
26	Tolhurst et al., 2012	🟡 Some concern	🟢 Low	🟢 Low	🟡 Some concern	🟢 Low	🟢 Low
27	Feng et al., 2018	🟡 Some concern	🟡 Some concern	🟡 Some concern	🟢 Low	🟡 Some concern	🟡 Some concern
28	Foure et al., 2018	🟢 Low	🟡 Some concern	🟡 High risk	🟡 High risk	🟢 Low	🟢 Low
29	Vinolo et al., 2011	🟢 Low	🟢 Low	🟢 Low	🟡 Some concern	🟢 Low	🟢 Low
30	Li et al., 2020	🟡 Some concern	🟡 Some concern	🟡 Some concern	🟢 Low	🟡 Some concern	🟡 Some concern
31	Jayachandran et al., 2023	🟢 Low	🟡 High risk	🟢 Low	🟢 Low	🟡 Some concern	🟢 Low
32	Sokol et al., 2008	🟡 Some concern	🟢 Low	🟡 Some concern	🟡 Some concern	🟡 Some concern	🟡 Some concern
33	Zhang et al., 2022	🟡 Some concern	🟡 Some concern	🟡 Some concern	🟢 Low	🟢 Low	🟡 Some concern
34	van der Beek et al., 2018	🟢 Low	🟢 Low	🟡 Some concern	🟡 High risk	🟡 Some concern	🟡 High risk
35	Mahalak et al., 2023	🟢 Low	🟡 High risk	🟡 Some concern	🟢 Low	🟢 Low	🟢 Low
36	Singh et al., 2018	🟡 Some concern	🟢 Low	🟡 High risk	🟡 Some concern	🟡 Some concern	🟡 Some concern
